# Supplementary material for: A non-canonical nucleophile unlocks a new mechanistic pathway in a designed enzyme
Source: Nat Commun. 2024 Mar 4;15:1956. doi: 10.1038/s41467-024-46123-z (PMC10912507; doi:10.1038/s41467-024-46123-z)
Supplement: Supplementary file 2 — Source data [file 41467_2024_46123_MOESM2_ESM.xlsx]

## Sheet: Figure 1C and SI Figure 1
	% Conversion					% Relative Conversion
His Nucleophile	1	2	3	mean	S.D	1	2	3	mean	S.D
BH32	1.34535	1.37958	1.41879	1.38124	0.0367466	1.5022	1.54042	1.5842	1.54227	0.0410307
BH32.6	6.08129	6.2913	6.2349	6.2025	0.108686	6.79029	7.02477	6.9618	6.92562	0.121357
BH32.8	11.3259	11.5781	11.4733	11.4591	0.126671	12.6464	12.9279	12.811	12.7951	0.141439
BH32.9	17.0471	17.4659	19.0542	17.8558	1.0588	19.0346	19.5022	21.2757	19.9375	1.18224
BH32.12	59.9602	61.1544	60.4611	60.5252	0.59965	66.9507	68.2841	67.51	67.5816	0.66956
BH32.14	90.5795	87.5511	90.5456	89.5587	1.73873	101.14	97.7583	101.102	100	1.94145
	% Conversion					% Relative Conversion
MeHis Nucleophile	1	2	3	mean	S.D	1	2	3	mean	S.D
BH32 MeHis	0.372749	0.39273	0.40132	0.388933	0.0146588	0.416207	0.438516	0.448108	0.434277	0.0163678
BH32.6 MeHis	0.620453	0.608447	0.627103	0.618668	0.00945544	0.692789	0.679383	0.700214	0.690795	0.0105578
BH32.8 MeHis	1.98589	2.01489	2.01687	2.00588	0.0173458	2.21741	2.2498	2.25201	2.23974	0.0193681
BH32.9 MeHis	1.76408	1.81557	1.77683	1.7855	0.0268162	1.96975	2.02724	1.98398	1.99366	0.0299426
BH32.12 MeHis	1.73686	1.73573	1.72666	1.73308	0.00559259	1.93936	1.93809	1.92796	1.93514	0.0062446
BH32.14 MeHis	1.18534	1.20914	1.11817	1.17088	0.0471782	1.32353	1.35011	1.24853	1.30739	0.0526785

## Sheet: Figure 2A
	% Conversion					% Relative Conversion
	1	2	3	mean	S.D	1	2	3	mean	S.D
BHMeHis1.0	0.0682	0.0575	0.0593	0.0616667	0.00572917	0.2571	0.216764	0.223549	0.232471	0.0215978
BHMeHis1.1	0.123684	0.111276	0.109505	0.114822	0.00772578	0.466264	0.419488	0.412813	0.432855	0.0291246
BHMeHis1.2	0.248329	0.276539	0.26976	0.264876	0.0147253	0.936152	1.0425	1.01694	0.99853	0.0555115
BHMeHis1.3	0.461684	0.477501	0.516964	0.485383	0.0284707	1.74046	1.80009	1.94885	1.8298	0.107329
BHMeHis1.4	2.04678	2.03615	2.01258	2.03184	0.0175048	7.71595	7.67588	7.58702	7.65962	0.0659897
BHMeHis1.5	9.18748	9.26551	9.17327	9.20875	0.0496669	34.635	34.9291	34.5814	34.7152	0.187234
BHMeHis1.6	15.8219	16.0509	16.199	16.0239	0.189987	59.6454	60.5085	61.0669	60.4069	0.716213
BHMeHis1.7	21.7032	21.9882	22.1806	21.9574	0.240194	81.8168	82.8911	83.6166	82.7749	0.905485
BHMeHis1.8	26.5403	26.698	26.3415	26.5266	0.178624	100.052	100.646	99.3023	100	0.673377

## Sheet: Figure 2C and SI Table 2
Variant	e.e.(%)
BHMeHis1.0	55
BHMeHis1.8	90
BHMeHis1.8 MeHis23His	89
BHMeHis1.8 Glu26Gln	97
BHMeHis1.8a	91

## Sheet:  Figure 2D, SI Fig5 and Table3 
BHMeHis1.0	fixed concentration of 2 (2mM)							fixed concetration of 1 (25mM)
	v0/[E] / hr-1							v0/[E] / hr-1
[1] / µM	1	2	3	average	S.D.		[2] / µM	1	2	3	average	S.D.
2500	0.029	0.0282	0.0284	0.0285333	0.000416333		100	0.0166	0.0162	0.0153	0.0160333	0.000665833
3500	0.0379	0.0367	0.0372	0.0372667	0.000602771		200	0.0279	0.0272	0.0269	0.0273333	0.00051316
5000	0.0514	0.0509	0.0518	0.0513667	0.000450925		300	0.0385	0.0382	0.0396	0.0387667	0.000737111
7500	0.0725	0.0743	0.0739	0.0735667	0.000945163		400	0.0523	0.0511	0.0521	0.0518333	0.00064291
10000	0.0904	0.0893	0.0921	0.0906	0.00141067		750	0.076	0.0761	0.0758	0.0759667	0.000152753
12500	0.1036	0.1039	0.1051	0.1042	0.000793725		1000	0.107	0.1064	0.1044	0.105933	0.00136137
15000	0.1202	0.1161	0.1176	0.117967	0.00207445		1500	0.1323	0.1294	0.1331	0.1316	0.00194679
20000	0.1336	0.1303	0.1352	0.133033	0.00249867		2000	0.1621	0.1616	0.1632	0.1623	0.000818535
25000	0.1591	0.1564	0.1568	0.157433	0.00145717
BHMeHis1.8	fixed concentration of 2 (2mM)							fixed concetration of 1 (25mM)
	v0/[E] / min-1							v0/[E] / min-1
[1] / µM	1	2	3	average	S.D.		[2] / µM	1	2	3	average	S.D.
2500	0.5372	0.536	0.528	0.533733	0.00500133		100	0.8424	0.7968	0.7868	0.808667	0.0296387
3500	0.796	0.804	0.886	0.828667	0.049813		200	1.1936	1.1984	1.2068	1.1996	0.00668132
5000	1.1336	1.1444	1.15	1.14267	0.00833627		300	1.4896	1.448	1.448	1.46187	0.0240178
7500	1.5992	1.5372	1.5708	1.56907	0.0310363		400	1.6308	1.6228	1.7716	1.67507	0.083696
10000	1.7608	1.768	1.7736	1.76747	0.00641665		750	2.0088	2.0136	2.0284	2.01693	0.0102163
12500	1.9236	1.9488	1.9444	1.93893	0.0134601		1000	2.2472	2.242	2.2432	2.24413	0.00272274
15000	2.2076	2.2088	2.2664	2.2276	0.0336071		1500	2.3768	2.4704	2.478	2.44173	0.0563622
20000	2.5168	2.5112	2.5888	2.53893	0.0432765		2000	2.5932	2.6168	2.5884	2.59947	0.0152018
25000	2.6796	2.616	2.624	2.63987	0.0346418
BHMeHis1.8 MeHis23His	fixed concentration of 2 (2mM)							fixed concetration of 1 (25mM)
	v0/[E] / min-1							v0/[E] / min-1
[1] / µM	1	2	3	average	S.D.		[2] / µM	1	2	3	average	S.D.
2500	0.1688	0.1692	0.18	0.172667	0.006354		100	0.235	0.221	0.2368	0.230933	0.00864947
3500	0.2062	0.2136	0.205	0.208267	0.00465761		200	0.2916	0.2888	0.2804	0.286933	0.00582866
5000	0.2816	0.2892	0.2844	0.285067	0.00384361		300	0.4076	0.3738	0.3674	0.382933	0.0216003
7500	0.384	0.4016	0.402	0.395867	0.0102788		400	0.4064	0.43	0.4242	0.4202	0.012298
10000	0.435	0.4462	0.4596	0.446933	0.0123164		500	0.4832	0.4848	0.4932	0.487067	0.00537153
12500	0.4828	0.5	0.5064	0.4964	0.0122049		750	0.5422	0.5472	0.5336	0.541	0.00687895
15000	0.5226	0.549	0.5336	0.535067	0.013261		1000	0.6134	0.6026	0.6138	0.609933	0.006354
20000	0.6066	0.5954	0.5804	0.594133	0.0131458		1500	0.652	0.6536	0.6614	0.655667	0.00502925
25000	0.6282	0.6426	0.6272	0.632667	0.00861704		2000	0.6776	0.743	0.6732	0.697933	0.0390908

## Sheet: Figure 3 and SI Table 6
				Conversion (%)
Product	Alkene Conc. (mM)	Aldehyde Conc. (mM)	Time (h)	1	2	3	average	S.D.
3	50	10	2	97.1946	97.4592	97.6447	97.4329	0.226207
4a	50	10	24	99.7377	99.7041	99.7143	99.7187	0.0172382
4b	50	10	24	91.4109	91.6435	92.9357	91.9967	0.821471
4c	100	10	4	65.34	65.9715	65.5643	65.6253	0.320139
4d	100	10	4	72.046	71.7472	71.9568	71.9167	0.153408
4e	100	10	7	90.5258	91.2658	91.7529	91.1815	0.617879
4f	100	10	24	61.1748	63.5411	62.3674	62.3611	1.18315
4g	100	10	8	5.0332	5.0162	5.18876	5.07939	0.0951007
4h	100	10	2	97.533	98.2567	99.2895	98.3597	0.882735
4i	100	10	7	95.0536	95.1698	95.1956	95.1397	0.0756915
4j	100	10	4	87.8951	89.4702	86.4573	87.9409	1.50697
4k + 4l	50	10	24	97.3833	97.4288	97.8143	97.5421	0.236809		peak area of product 4k	988.682	1036.2	1073.77
										peak area of product 4l	64.251	69.075	70.345
										ratio of 4k:4l	15.3878	15.0011	15.2643

## Sheet: Figure 4A, SI Fig 13 + Table 8
BHMeHis1.8	1			S2			1 in deuterated buffer			S2 in deuterated buffer
10	56.5787	55.8013	54.7299	31.766	30.7961	30.0651	71.5255	72.6688	71.1669	44.526	44.8654	44.5874
20	107.58	105.011	104.558	57.5836	56.696	54.7411	131.133	131.578	130.571	79.8177	80.8739	79.6749
30	154.854	151.05	151.094	83.9757	82.6301	79.8124	182.363	182.563	180.865	109.241	109.982	109.519
40	198.237	193.664	194.454	110.218	108.609	104.977	233.262	233.909	231.617	139.396	140.193	138.259
50	239.325	232.754	235.057	136.979	135.105	130.767	269.465	269.329	267.021	160.548	162.401	160.626
60	276.96	273.579	273.815	162.325	160.429	155.703	314.908	315.844	310.293	189.171	189.757	185.453
BHMeHis1.8 Glu26Gln	1			S2			1 in deuterated buffer			S2 in deuterated buffer
10	4.24051	4.20714	4.24752	0.955988	0.911638	0.954128	6.8458	6.8359	6.766	1.77718	1.72558	1.70893
20	7.03081	7.03495	7.1035	1.53042	1.53255	1.54044	12.2754	12.366	12.2188	3.04149	3.00396	2.94632
30	9.6308	9.53687	9.58685	2.1222	2.1429	2.11111	17.0405	17.118	16.967	4.17435	4.12493	4.08933
40	12.0131	12.0254	12.128	2.77112	2.76179	2.78221	21.3834	21.6298	21.4479	5.22555	5.15587	5.141
50	14.3549	14.1951	14.3608	3.34692	3.3359	3.33778	25.4256	25.6635	25.4807	6.17073	6.11339	6.07881
60	16.6303	16.7113	16.8865	3.98337	4.00973	4.07492	29.361	29.5664	29.4588	7.2532	7.17666	7.07024
BHMeHis1.8 MeHis23His	1			S2			1 in deuterated buffer			S2 in deuterated buffer
10	1.58229	1.59498	1.54213	0.887641	0.904077	0.930469	2.18478	2.20549	2.2052	1.44809	1.41869	1.42913
20	3.08251	3.09688	3.00092	1.68339	1.70049	1.74615	4.50306	4.58344	4.53663	2.97034	2.96114	2.97285
30	4.48699	4.52022	4.37247	2.41935	2.44101	2.50206	6.69682	6.80089	6.75987	4.46833	4.37841	4.41964
40	5.80741	5.84123	5.67552	3.10301	3.1368	3.23268	8.90524	8.98198	8.93432	5.92473	5.80694	5.89404
50	7.08326	7.14698	6.98992	3.77896	3.81405	3.94409	10.9475	11.0673	11.0315	7.24923	7.11614	7.14238
60	8.13355	8.44189	8.22028	4.45103	4.48537	4.61951	13.0387	13.4672	13.1163	8.65486	8.49588	8.47558
BHMeHis1.8 Glu26Ala	1
10	0.468078	0.464991	0.464487
20	0.878047	0.869434	0.887889
30	1.34353	1.2628	1.28194
40	1.70429	1.63516	1.66123
60	2.44709	2.34957	2.40731

## Sheet: SI Figures 2 and 4
	BH32.8					BHMeHis1.0					BHMeHis1.8					BH32.14
pH	1	2	3	average	S.D.	1	2	3	average	S.D.	1	2	3	average	S.D.	1	2	3	average	S.D.
pH5.8	15.541	15.5221	15.6118	15.5583	0.0472765	13.9535	13.7975	13.9922	13.9144	0.10309	25.4042	26.0444	26.0474	25.832	0.370495	6.08502	6.30864	6.18432	6.19266	0.112039
pH6.0	16.8843	17.3027	17.1582	17.1151	0.21253	13.9786	13.9981	14.1002	14.0256	0.0652898	26.839	26.4221	26.5953	26.6188	0.2094	7.15896	7.34189	7.38012	7.29366	0.118205
pH6.2	19.2805	19.1207	19.3672	19.2561	0.125057	13.0609	12.885	12.8679	12.9379	0.106844	33.4531	33.6343	33.711	33.5995	0.13243	10.9716	11.3927	11.4741	11.2795	0.269705
pH6.5	22.1654	21.7854	22.2206	22.0571	0.236964	11.2074	11.3289	11.307	11.2811	0.0647576	35.7121	35.8	35.6073	35.7065	0.0964649	15.3097	15.6497	15.7613	15.5736	0.23527
pH6.8	25.4234	25.8233	25.8503	25.699	0.239081	9.42513	9.52054	9.52269	9.48945	0.0557163	39.1663	39.4469	39.2725	39.2952	0.141686	20.2046	20.6356	20.6581	20.4994	0.255602
pH7.0	27.1478	26.9586	27.3177	27.1414	0.179619	8.40215	8.47738	8.58766	8.48906	0.0933049	39.2841	39.6118	42.4461	40.4473	1.73872	24.0521	24.1966	23.9606	24.0698	0.118995
pH7.4	29.0273	29.5244	29.7309	29.4276	0.36168	6.09587	6.16198	6.24238	6.16674	0.073372	35.6616	35.018	35.0189	35.2329	0.371338	28.2743	28.9014	28.7303	28.6353	0.324161
pH8.0	31.9868	32.4766	32.3461	32.2698	0.253655	4.90529	4.91193	4.92696	4.91473	0.0110988	23.7034	24.9794	25.0699	24.5842	0.764185	37.7539	38.6269	38.3337	38.2382	0.444289

## Sheet: SI Figure 6
Time (hrs)	0.1 mol%			0.05 mol%			0.01 mol%
0	0	0	0	0	0	0	0	0	0
2	647.918	647.793	645.73	895.224	901.58	878.791	1236.33	1253.41	1294.78
4	824.037	825.232	822.934	1190.83	1182.38	1219.91	1701.68	1672.61	1779.99
6	901.822	907.48	908.101	1334.82	1401.85	1368.34	1928.46	1852.57	2004.36
24	982.828	983.591	984.399	1798.05	1911.11	1894.45	2429.73	2265.14	2600.16
45	984.261	984.37	983.582	1909.82	1964.24	1961.89	2592.56	2402.68	2743.58
72	983.786	983.086	984.496	1945.33	1967.21	1967.57	2640.01	2457.89	2856.68
100	985.227	984.575	985.429	1958.25	1969.22	1969.79	2725.83	2551.64	2930.28

## Sheet: SI Figure 7
Temperature (°C)	1	2	3	average	S.D.
25	44.8127	45.5016	45.1522	45.1555	0.344477
30	50.4824	50.6096	49.5633	50.2184	0.570925
35	52.9484	53.1735	50.2154	52.1124	1.64674
40	52.9992	54.9018	55.3291	54.41	1.24036
45	53.6148	54.6615	54.767	54.3478	0.636932
50	51.1352	52.4052	52.0599	51.8668	0.656632
55	43.1946	45.2299	45.7318	44.7187	1.34358
60	22.8211	25.0642	26.6634	24.8496	1.93015
65	1.81963	1.40345	1.6534	1.62549	0.209489
70	0.274332	0.287412	0.261159	0.274301	0.0131262
75	0.324356	0.346261	0.29406	0.321559	0.0262127
80	0.40475	0.527518	0.475295	0.469188	0.0616117

## Sheet: SI Figure 14
Time (sec)	BHMeHis1.8	BHMeHis1.8 Glu26Ala	BHMeHis1.8 MeHis23His
0.006938	0	0	0
0.013913	0.000997	0.000234	0.001605
0.020938	0.0026	0.000994	0.003763
0.028013	0.003553	0.001251	0.003934
0.035138	0.005374	0.002193	0.004039
0.042313	0.005273	0.003789	0.004684
0.049538	0.005377	0.004909	0.005673
0.056813	0.004155	0.006137	0.005961
0.064138	0.003321	0.005666	0.006529
0.071525	0.003182	0.004093	0.005801
0.07895	0.002367	0.004801	0.005279
0.086425	0.002578	0.004533	0.00491
0.093963	0.00316	0.005006	0.005234
0.101538	0.003742	0.005304	0.005742
0.109175	0.004139	0.005209	0.006139
0.116862	0.004234	0.004536	0.006452
0.1246	0.004666	0.004668	0.006691
0.1324	0.004753	0.004507	0.006611
0.14025	0.004529	0.004094	0.006534
0.14815	0.004734	0.004198	0.00639
0.156113	0.004472	0.003784	0.006179
0.164125	0.00435	0.003513	0.006113
0.1722	0.004345	0.003608	0.005877
0.180325	0.003912	0.003084	0.005846
0.1885	0.003975	0.003157	0.005706
0.196737	0.003691	0.003002	0.005553
0.205038	0.003599	0.002818	0.005587
0.213388	0.003629	0.002825	0.005346
0.2218	0.003252	0.002632	0.005351
0.230275	0.003341	0.002729	0.00527
0.2388	0.003062	0.002608	0.005081
0.247387	0.002847	0.002317	0.005048
0.256025	0.002847	0.00237	0.004828
0.264737	0.002559	0.002213	0.004888
0.2735	0.002695	0.002157	0.004666
0.282325	0.002482	0.002165	0.004685
0.291225	0.002506	0.002006	0.004698
0.300175	0.002405	0.00212	0.004533
0.309188	0.002247	0.002011	0.004578
0.318262	0.002234	0.002021	0.004349
0.3274	0.001976	0.002001	0.004384
0.3366	0.002084	0.001891	0.004262
0.345863	0.001893	0.001816	0.004133
0.355188	0.001913	0.001645	0.0041
0.364587	0.001987	0.001746	0.003991
0.374038	0.001878	0.001419	0.004001
0.383563	0.001948	0.001652	0.003806
0.393162	0.001709	0.001548	0.003899
0.402813	0.001806	0.001625	0.003686
0.412537	0.001581	0.001506	0.003699
0.422325	0.001722	0.001464	0.003528
0.432187	0.001545	0.001437	0.003539
0.442113	0.001689	0.00133	0.003436
0.452112	0.001571	0.001369	0.003388
0.462175	0.001602	0.0013	0.003324
0.472313	0.001464	0.001319	0.003305
0.482513	0.001501	0.001247	0.003156
0.4928	0.001352	0.0014	0.003157
0.503138	0.001386	0.001208	0.003154
0.513563	0.001311	0.00133	0.003014
0.52405	0.001322	0.001079	0.002951
0.534612	0.001293	0.001156	0.002913
0.54525	0.00128	0.001003	0.00289
0.555963	0.001222	0.001133	0.002881
0.56675	0.001302	0.000992	0.002849
0.577613	0.001209	0.00117	0.002783
0.58855	0.001144	0.001003	0.002651
0.599563	0.001028	0.000967	0.002612
0.61065	0.001103	0.000917	0.002503
0.621813	0.000932	0.000975	0.002546
0.63305	0.001128	0.000836	0.002501
0.644375	0.000954	0.000945	0.002547
0.655775	0.001152	0.000942	0.002502
0.66725	0.000847	0.000834	0.002435
0.6788	0.000944	0.000875	0.002447
0.690437	0.000811	0.000708	0.002356
0.702163	0.000934	0.000789	0.002296
0.713962	0.00092	0.000675	0.002277
0.725838	0.000963	0.000791	0.002288
0.7378	0.00096	0.000688	0.002243
0.74985	0.000922	0.000712	0.002186
0.761975	0.000945	0.000686	0.002149
0.774188	0.000919	0.000627	0.002179
0.786488	0.001091	0.00067	0.002107
0.798875	0.001067	0.00051	0.002045
0.811337	0.001097	0.000653	0.001969
0.8239	0.001055	0.000484	0.002045
0.836537	0.001015	0.00048	0.00207
0.849262	0.001073	0.000533	0.002032
0.862087	0.000971	0.000437	0.001976
0.875	0.001044	0.000472	0.001867
0.887987	0.001055	0.000421	0.001787
0.901075	0.000974	0.000435	0.001885
0.91425	0.001057	0.000401	0.001835
0.927525	0.000994	0.000387	0.001795
0.940888	0.000932	0.000455	0.001736
0.954337	0.001039	0.000424	0.001651
0.967888	0.000942	0.000349	0.00166
0.981525	0.000966	0.00035	0.00164
0.995263	0.001019	0.000356	0.001552
1.00909	0.000905	0.000416	0.001538
1.02303	0.000899	0.000429	0.00153
1.03704	0.000985	0.000298	0.0014
1.05116	0.000869	0.000218	0.001361
1.06537	0.000957	0.000309	0.001338
1.0797	0.000986	0.000229	0.001182
1.09411	0.000825	0.000306	0.001254
1.10863	0.000874	0.000391	0.001263
1.12325	0.00103	0.000269	0.001122
1.13796	0.00088	0.000214	0.001062
1.15279	0.000874	0.000311	0.001091
1.1677	0.000997	0.000325	0.001059
1.18272	0.000917	0.000205	0.00103
1.19786	0.00084	0.000215	0.001048
1.2131	0.000923	0.000232	0.000962
1.22844	0.000893	0.000292	0.000821
1.24389	0.000836	0.00015	0.0009
1.25944	0.000816	0.000285	0.000997
1.2751	0.000939	0.000337	0.000997
1.29086	0.000871	0.000223	0.000915
1.30675	0.000742	0.000179	0.000829
1.32274	0.000779	9.99e-05	0.000926
1.33884	0.000839	0.000172	0.000968
1.35505	0.000813	0.00015	0.000897
1.37137	0.000658	5.59e-05	0.000928
1.38781	0.000653	3.31e-05	0.000857
1.40436	0.000752	-4.3e-05	0.000878
1.42103	0.00081	-3.8e-05	0.000854
1.43781	0.000782	-8.9e-06	0.000856
1.45471	0.000773	-6.5e-05	0.000839
1.47172	0.000774	-2.4e-05	0.000768
1.48886	0.000916	-7.5e-05	0.000648
1.50611	0.000981	-5.6e-05	0.000687
1.52348	0.001021	-5e-05	0.000726
1.54097	0.000977	-5.6e-05	0.000707
1.55859	0.001046	-7e-05	0.000576
1.57633	0.00115	-0.00015	0.000571
1.59417	0.001217	-0.00012	0.00061
1.61216	0.001209	-0.00013	0.000612
1.63026	0.001226	-7.2e-05	0.000498
1.6485	0.001288	-0.0001	0.000502
1.66686	0.001287	-3.8e-05	0.000509
1.68535	0.001357	-6.4e-06	0.000509
1.70396	0.001284	-1.5e-05	0.000499
1.7227	0.001264	-3.1e-06	0.000543
1.74158	0.001362	7.15e-05	0.000551
1.76058	0.001434	5.62e-05	0.000474
1.77971	0.001415	0.000121	0.000491
1.79899	0.00141	0.000133	0.000509
1.81839	0.001424	0.000207	0.000563
1.83792	0.001487	0.000205	0.000588
1.85759	0.001523	0.000231	0.00064
1.8774	0.001575	0.000347	0.000665
1.89734	0.001533	0.000349	0.000694
1.91743	0.00156	0.000355	0.000628
1.93765	0.001592	0.000348	0.000638
1.95801	0.001697	0.000394	0.00063
1.97851	0.001688	0.000457	0.000548
1.99916	0.001689	0.000418	0.000571
2.01995	0.00167	0.000358	0.000482
2.04089	0.001804	0.000401	0.000542
2.06196	0.001764	0.000462	0.000563
2.08319	0.001702	0.00047	0.000473
2.10456	0.001757	0.00037	0.000385
2.12608	0.001821	0.000453	0.000406
2.14775	0.001807	0.000447	0.0004
2.16956	0.001763	0.000462	0.00035
2.19154	0.001805	0.000454	0.000318
2.21366	0.001935	0.000483	0.000323
2.23594	0.001918	0.0006	0.000318
2.25836	0.001938	0.000566	0.000306
2.28095	0.002041	0.000605	0.00027
2.3037	0.002084	0.000709	0.000343
2.3266	0.002074	0.000677	0.000331
2.34965	0.002069	0.000752	0.000217
2.37287	0.002133	0.000777	0.00021
2.39625	0.002136	0.000801	0.00025
2.4198	0.002107	0.000871	0.000174
2.4435	0.002144	0.000919	0.000135
2.46736	0.00217	0.000857	0.000147
2.4914	0.002177	0.000936	0.000224
2.5156	0.002138	0.000994	0.000182
2.53997	0.002214	0.001002	0.000176
2.56451	0.002213	0.000976	0.000131
2.58923	0.002243	0.000993	0.000136
2.6141	0.002354	0.001017	0.00012
2.63915	0.002414	0.001055	0.000108
2.66438	0.002472	0.001082	0.000152
2.68977	0.002539	0.00103	0.000199
2.71535	0.002477	0.000967	0.000146
2.7411	0.002548	0.000962	0.000139
2.76704	0.002601	0.001012	0.000163
2.79315	0.0026	0.001026	0.000173
2.81944	0.002606	0.001033	0.000229
2.84591	0.002612	0.001181	0.00021
2.87258	0.002561	0.001164	0.000182
2.89943	0.002615	0.001073	0.000243
2.92645	0.002679	0.001182	0.000205
2.95366	0.002671	0.001249	0.000155
2.98108	0.002845	0.001244	0.000187
3.00866	0.002826	0.001378	0.000196
3.03645	0.002761	0.001386	0.000169
3.06444	0.002943	0.001399	0.000151
3.09261	0.002863	0.001561	0.000184
3.12098	0.002775	0.001517	0.00014
3.14954	0.002872	0.001584	0.000106
3.1783	0.002871	0.001681	0.000189
3.20726	0.0028	0.001761	0.000114
3.23642	0.002884	0.00179	8.51e-05
3.2658	0.002846	0.001822	0.000148
3.29536	0.002738	0.001896	9.75e-05
3.32514	0.002838	0.001832	0.000208
3.35511	0.002841	0.001901	0.000178
3.38531	0.002811	0.001911	0.000213
3.4157	0.002877	0.001885	0.0002
3.44631	0.002905	0.001997	0.000252
3.47714	0.002838	0.001932	0.00023
3.50816	0.002902	0.002003	0.000204
3.53941	0.002839	0.002053	0.000216
3.57089	0.002881	0.002112	0.0002
3.60256	0.002823	0.002041	0.000222
3.63447	0.002931	0.002174	0.000194
3.6666	0.002901	0.002118	0.000242
3.69894	0.003018	0.002207	0.000221
3.73151	0.003051	0.002249	0.000205
3.76431	0.003159	0.002212	0.000146
3.79734	0.003132	0.002316	0.000118
3.83059	0.003248	0.002473	8.9e-05
3.86407	0.003187	0.00244	3.52e-05
3.89779	0.003177	0.002523	4.06e-05
3.93174	0.003128	0.002449	5.41e-05
3.96592	0.003104	0.00256	0.00017
4.00035	0.003063	0.002598	0.000182
4.035	0.003184	0.002552	0.000175
4.06991	0.003131	0.002529	0.000313
4.10505	0.003305	0.00262	0.000292
4.14044	0.003343	0.002669	0.000341
4.17606	0.003402	0.002604	0.000297
4.21195	0.003484	0.002573	0.000367
4.24808	0.003522	0.002562	0.000218
4.28445	0.003478	0.002611	0.000154
4.32109	0.003563	0.002615	0.00015
4.35796	0.003515	0.002607	4.63e-05
4.3951	0.003602	0.002581	1.18e-05
4.4325	0.003508	0.002631	3.27e-05
4.47016	0.003623	0.002627	1.52e-05
4.50808	0.003667	0.002673	1.64e-05
4.54626	0.003716	0.00263	5.06e-05
4.5847	0.003668	0.002765	0.000157
4.62341	0.003609	0.002732	0.000185
4.66239	0.003698	0.002767	0.000291
4.70164	0.003601	0.002725	0.000332
4.74116	0.003703	0.002721	0.000403
4.78096	0.00372	0.002791	0.000426
4.82104	0.003805	0.002822	0.000462
4.86139	0.003848	0.002763	0.00041
4.90201	0.003916	0.002678	0.000366
4.94292	0.003889	0.002688	0.000286
4.98411	0.003974	0.002636	0.000172
5.0256	0.003944	0.002593	0.00021
5.06736	0.003945	0.00263	7.52e-05
5.10943	0.003991	0.002746	0.000129
5.15176	0.004083	0.002635	4.29e-05
5.19441	0.004226	0.002742	9.19e-05
5.23735	0.004268	0.002736	8.81e-05
5.28059	0.004374	0.002762	9.96e-05
5.32411	0.004315	0.00268	0.000141
5.36795	0.004324	0.002726	0.00018
5.4121	0.004194	0.002693	0.000266
5.45654	0.004184	0.002724	0.000318
5.5013	0.004161	0.002746	0.000349
5.54636	0.004199	0.002815	0.000368
5.59174	0.004267	0.002739	0.00033
5.63742	0.004352	0.002837	0.000348
5.68344	0.004478	0.002733	0.000306
5.72976	0.004468	0.002737	0.000371
5.77641	0.004527	0.002748	0.000316
5.82339	0.004565	0.002827	0.000376
5.87069	0.004647	0.002896	0.000411
5.91831	0.004639	0.002952	0.000458
5.96626	0.004685	0.002893	0.000459
6.01455	0.00469	0.00296	0.000468
6.06318	0.004739	0.002976	0.00058
6.11214	0.004673	0.002985	0.000625
6.16144	0.004717	0.003051	0.000712
6.21107	0.004789	0.003041	0.000695
6.26106	0.004849	0.003056	0.000662
6.31139	0.004864	0.003087	0.000662
6.36207	0.004929	0.003036	0.00072
6.4131	0.004983	0.003078	0.000698
6.46449	0.004978	0.003094	0.000699
6.51622	0.004998	0.003128	0.000675
6.56833	0.005144	0.003085	0.000647
6.62079	0.005182	0.003046	0.000644
6.67361	0.00527	0.003069	0.000652
6.7268	0.005347	0.003015	0.000628
6.78036	0.005358	0.003029	0.000696
6.8343	0.005393	0.002982	0.0007
6.8886	0.005429	0.003089	0.000703
6.94329	0.00537	0.003055	0.000768
6.99834	0.005405	0.003003	0.000809
7.05379	0.005408	0.003005	0.000827
7.10961	0.005516	0.003043	0.000839
7.16582	0.005574	0.003053	0.000844
7.22242	0.005532	0.00314	0.000852
7.27943	0.005562	0.003217	0.000798
7.33681	0.005572	0.003334	0.00078
7.3946	0.005614	0.003364	0.000714
7.45279	0.005764	0.003313	0.000743
7.51137	0.005874	0.003271	0.000754
7.57037	0.005908	0.003255	0.000795
7.62979	0.005903	0.003226	0.000834
7.6896	0.005854	0.003087	0.000909
7.74984	0.005857	0.003139	0.000935
7.81049	0.005931	0.003188	0.001032
7.87156	0.006061	0.003205	0.001128
7.93305	0.00615	0.003305	0.001192
7.99498	0.006206	0.003283	0.001219
8.05733	0.006234	0.003334	0.001242
8.12011	0.006276	0.003273	0.001264
8.18332	0.006318	0.003283	0.001304
8.24699	0.006381	0.003396	0.001329
8.31108	0.006387	0.00329	0.001269
8.37562	0.006345	0.003288	0.001216
8.44061	0.006346	0.003249	0.001267
8.50605	0.006437	0.003308	0.001339
8.57194	0.006526	0.003427	0.001442
8.63829	0.006537	0.003505	0.001523
8.7051	0.006483	0.003679	0.00159
8.77238	0.006561	0.00371	0.001636
8.84011	0.006641	0.003686	0.001633
8.90833	0.006748	0.003627	0.001612
8.977	0.006855	0.003622	0.001605
9.04616	0.006842	0.003635	0.001609
9.1158	0.006763	0.003611	0.001602
9.18591	0.006693	0.003646	0.001666
9.25653	0.006682	0.003613	0.00174
9.32761	0.006734	0.003664	0.001845
9.3992	0.006841	0.003722	0.001948
9.47129	0.006955	0.003796	0.00196
9.54387	0.006962	0.003816	0.001918
9.61695	0.006914	0.003909	0.001948
9.69055	0.007069	0.003926	0.001879
9.76465	0.007131	0.003897	0.001875
9.83928	0.007103	0.003877	0.001895
9.9144	0.007153	0.00387	0.00194
9.99006	0.007161	0.004001	0.002054
10.0662	0.007332	0.004062	0.002071
10.143	0.007373	0.004178	0.002166
10.2202	0.007386	0.004168	0.002229
10.298	0.007502	0.004252	0.002243
10.3763	0.007618	0.004347	0.002229
10.4551	0.007653	0.004292	0.002227
10.5345	0.007629	0.004214	0.002282
10.6145	0.007588	0.004205	0.002345
10.695	0.007598	0.004268	0.002456
10.7761	0.007705	0.004332	0.002587
10.8577	0.007786	0.004274	0.002689
10.9399	0.007837	0.004395	0.002692
11.0226	0.007838	0.004471	0.002689
11.106	0.007882	0.004546	0.002689
11.1899	0.007954	0.004547	0.002714
11.2744	0.008021	0.00447	0.002713
11.3595	0.007935	0.004416	0.002749
11.4452	0.007899	0.004472	0.002818
11.5314	0.007992	0.004513	0.002874
11.6183	0.0081	0.004604	0.002939
11.7057	0.008172	0.004733	0.002932
11.7938	0.008128	0.004839	0.002934
11.8825	0.008154	0.004884	0.002941
11.9718	0.008261	0.004892	0.002988
12.0617	0.008294	0.00487	0.003097
12.1523	0.008285	0.004844	0.003205
12.2434	0.008298	0.004836	0.003222
12.3352	0.008309	0.00491	0.003217
12.4277	0.008344	0.004937	0.003117
12.5207	0.008378	0.004993	0.003012
12.6145	0.008536	0.005029	0.003011
12.7088	0.008607	0.005008	0.003085
12.8038	0.008593	0.005026	0.003223
12.8995	0.008568	0.005048	0.003301
12.9959	0.008671	0.005107	0.003367
13.0929	0.008849	0.005089	0.003408
13.1906	0.008982	0.005042	0.003458
13.2889	0.009018	0.005113	0.003412
13.388	0.008998	0.005211	0.003445
13.4877	0.008983	0.00527	0.003542
13.5881	0.008847	0.005266	0.003602
13.6893	0.008872	0.005271	0.003592
13.7911	0.008965	0.005284	0.003602
13.8936	0.00908	0.005342	0.003674
13.9969	0.009153	0.005412	0.003739
14.1008	0.009228	0.005384	0.003751
14.2055	0.009272	0.005353	0.003758
14.3109	0.009229	0.005345	0.003726
14.417	0.009196	0.005411	0.003757
14.5239	0.009372	0.005404	0.003852
14.6315	0.009434	0.00547	0.003915
14.7398	0.009409	0.005466	0.003839
14.8489	0.0095	0.005484	0.003767
14.9588	0.009477	0.005476	0.003749
15.0694	0.009367	0.005542	0.003804
15.1808	0.0094	0.005682	0.003974
15.293	0.009455	0.005757	0.004042
15.4059	0.009433	0.005668	0.003983
15.5196	0.009541	0.00563	0.003848
15.6341	0.009665	0.005689	0.003828
15.7494	0.009676	0.005756	0.003921
15.8655	0.009749	0.005819	0.004089
15.9824	0.009827	0.005951	0.004227
16.1001	0.009834	0.005931	0.004162
16.2187	0.010019	0.005914	0.004005
16.338	0.010136	0.005931	0.00403
16.4582	0.010043	0.005981	0.004118
16.5792	0.009985	0.006065	0.004283
16.7011	0.010142	0.00616	0.00433
16.8238	0.010217	0.006182	0.00428
16.9473	0.010188	0.006185	0.004194
17.0717	0.010182	0.006162	0.004183
17.197	0.010192	0.00613	0.00424
17.3232	0.010318	0.006259	0.004321
17.4501	0.010566	0.00633	0.004417
17.5781	0.010483	0.00633	0.004422
17.7068	0.010364	0.006404	0.004536
17.8365	0.010411	0.006429	0.00455
17.9671	0.010494	0.006543	0.004566
18.0985	0.010664	0.006633	0.004512
18.2309	0.010825	0.006639	0.004519
18.3642	0.010749	0.00657	0.004434
18.4984	0.010798	0.006612	0.004421
18.6336	0.010383	0.006747	0.004431
18.7697	0.010036	0.006782	0.004483
18.9067	0.010045	0.006688	0.004552
19.0447	0.010147	0.006664	0.004463
19.1837	0.010445	0.006784	0.004532
19.3236	0.01062	0.006846	0.004674
19.4645	0.010784	0.006854	0.004761
19.6063	0.010977	0.006779	0.004768
19.7491	0.011106	0.006856	0.004798
19.893	0.011287	0.006961	0.004972
20.0378	0.011268	0.007126	0.004946
20.1836	0.011118	0.007166	0.004859
20.3305	0.011243	0.007024	0.004917
20.4783	0.011239	0.007039	0.005012
20.6272	0.011097	0.00723	0.005036
20.7771	0.011043	0.007435	0.004933
20.928	0.011237	0.007534	0.005032
21.08	0.011447	0.007427	0.005125
21.2331	0.01142	0.007358	0.005171
21.3872	0.011382	0.007437	0.005257
21.5424	0.01154	0.007596	0.005243
21.6987	0.011718	0.007604	0.005313
21.856	0.011865	0.007403	0.005396
22.0144	0.011749	0.007403	0.00542
22.174	0.01192	0.007582	0.00548
22.3346	0.012055	0.00783	0.005446
22.4963	0.012113	0.007958	0.005475
22.6592	0.012058	0.007834	0.005463
22.8232	0.012056	0.007831	0.005448
22.9883	0.012252	0.007976	0.005426
23.1546	0.012284	0.008155	0.005533
23.322	0.012333	0.00815	0.005675
23.4906	0.012239	0.008038	0.005564
23.6604	0.01217	0.008126	0.005571
23.8313	0.012256	0.008252	0.00561
24.0035	0.012435	0.008242	0.005548
24.1768	0.012366	0.008252	0.005508
24.3513	0.012464	0.0082	0.005612
24.527	0.012631	0.008273	0.005809
24.704	0.012833	0.008427	0.005889
24.8821	0.012733	0.00845	0.005827
25.0615	0.012773	0.008349	0.005833
25.2422	0.012831	0.008432	0.005993
25.4241	0.012921	0.008566	0.006079
25.6073	0.012839	0.008567	0.005981
25.7917	0.012952	0.008611	0.006035
25.9774	0.013186	0.008773	0.006009
26.1644	0.01327	0.008886	0.006018
26.3527	0.013151	0.008852	0.006134
26.5423	0.013317	0.008815	0.006166
26.7332	0.013351	0.008848	0.006142
26.9254	0.013405	0.008837	0.006211
27.119	0.013469	0.008921	0.006178
27.3139	0.013621	0.009025	0.006175
27.5102	0.013629	0.009123	0.006279
27.7078	0.013528	0.009193	0.006424
27.9068	0.013425	0.00922	0.00643
28.1072	0.013362	0.009316	0.00643
28.3089	0.013512	0.009247	0.006541
28.5121	0.013677	0.009255	0.006526
28.7167	0.013479	0.009344	0.006593
28.9226	0.013595	0.009337	0.006597
29.1301	0.013792	0.009425	0.006695
29.3389	0.013823	0.00946	0.006705
29.5492	0.013815	0.009629	0.006635
29.761	0.014084	0.0096	0.006762
29.9742	0.013969	0.009652	0.006735
30.1889	0.013901	0.009739	0.006797
30.4051	0.014231	0.009829	0.006928
30.6228	0.014218	0.009792	0.00699
30.842	0.014229	0.009759	0.006864
31.0627	0.014432	0.009781	0.007041
31.2849	0.014339	0.009905	0.007042
31.5087	0.014408	0.010041	0.006912
31.7341	0.014485	0.010021	0.007055
31.961	0.014671	0.010023	0.007183
32.1894	0.014656	0.010228	0.007232
32.4195	0.014551	0.010237	0.007248
32.6512	0.014642	0.010371	0.007211
32.8844	0.014773	0.010269	0.007312
33.1193	0.014641	0.010257	0.007263
33.3558	0.014751	0.010378	0.007351
33.5939	0.014911	0.010493	0.007462
33.8337	0.014962	0.010366	0.007418
34.0752	0.015236	0.010515	0.007591
34.3183	0.015195	0.01066	0.007649
34.5631	0.015227	0.010456	0.007641
34.8096	0.015385	0.010623	0.007765
35.0579	0.015366	0.01091	0.00777
35.3078	0.015453	0.010865	0.007728
35.5595	0.015522	0.011022	0.00789
35.8129	0.015463	0.011147	0.007954
36.0681	0.015604	0.011048	0.008008
36.325	0.015578	0.011176	0.008161
36.5837	0.015634	0.011348	0.008079
36.8443	0.015574	0.011209	0.007885
37.1066	0.015693	0.011309	0.008044
37.3707	0.015782	0.011381	0.008128
37.6367	0.015693	0.011334	0.008299
37.9045	0.015703	0.011641	0.008191
38.1742	0.015924	0.01164	0.008266
38.4457	0.016058	0.011683	0.008175
38.7192	0.016101	0.011754	0.008359
38.9945	0.016063	0.011758	0.008307
39.2717	0.016034	0.011771	0.008441
39.5508	0.016135	0.011998	0.008391
39.8319	0.016264	0.011858	0.008491
40.115	0.016347	0.011935	0.008708
40.4	0.01638	0.011988	0.008673
40.6869	0.016455	0.012065	0.008863
40.9759	0.016372	0.011999	0.008778
41.2669	0.01656	0.012161	0.008917
41.5598	0.016413	0.012116	0.008889
41.8549	0.016647	0.012294	0.00892
42.1519	0.016641	0.012412	0.008918
42.451	0.016904	0.0123	0.008817
42.7522	0.016816	0.012646	0.008864
43.0555	0.016828	0.01258	0.00901
43.3609	0.016971	0.012835	0.009144
43.6684	0.017116	0.012806	0.009247
43.978	0.01708	0.012648	0.009114
44.2898	0.017192	0.012808	0.009244
44.6037	0.017264	0.012865	0.009299
44.9198	0.017304	0.013037	0.009359
45.2381	0.017189	0.013109	0.009418
45.5586	0.017385	0.013248	0.009472
45.8813	0.017326	0.013121	0.009602
46.2063	0.017526	0.01309	0.009559
46.5335	0.017501	0.01312	0.009642
46.863	0.017735	0.013127	0.009497
47.1948	0.017796	0.013251	0.009707
47.5289	0.017945	0.013249	0.009833
47.8652	0.017916	0.013572	0.010007
48.2039	0.017936	0.013459	0.009925
48.545	0.01786	0.013535	0.009898
48.8885	0.017845	0.013487	0.009984
49.2343	0.017867	0.013575	0.010008
49.5825	0.017814	0.013554	0.010101
49.9331	0.018112	0.013823	0.01006
50.2861	0.018124	0.013803	0.010191
50.6416	0.018208	0.013687	0.010198
50.9996	0.018254	0.013816	0.01029
51.36	0.018607	0.013898	0.010243
51.723	0.018632	0.013943	0.010444
52.0885	0.018798	0.014018	0.010321
52.4564	0.018645	0.014012	0.010675
52.827	0.01854	0.014113	0.010694
53.2001	0.018583	0.014073	0.010672
53.5758	0.018632	0.014359	0.010615
53.9541	0.01863	0.014479	0.01072
54.335	0.018759	0.014572	0.010651
54.7186	0.018776	0.014365	0.010808
55.1048	0.019185	0.014478	0.010805
55.4937	0.01907	0.014569	0.010975
55.8853	0.01911	0.014664	0.010883
56.2796	0.018957	0.014852	0.010862
56.6767	0.019154	0.014888	0.010873
57.0764	0.019079	0.014801	0.011044
57.479	0.019176	0.01489	0.011095
57.8844	0.019116	0.014924	0.011114
58.2925	0.019321	0.014984	0.011403
58.7035	0.019292	0.015147	0.011405
59.1174	0.019403	0.015216	0.011407
59.5341	0.019465	0.01519	0.011458
59.9537	0.019545	0.015398	0.011518
60.3762	0.019687	0.015375	0.011538
60.8016	0.019577	0.015415	0.011754
61.23	0.019553	0.015441	0.01178
61.6614	0.01963	0.015453	0.011778
62.0957	0.019659	0.015676	0.012044
62.5331	0.019734	0.015464	0.012082
62.9735	0.019693	0.015547	0.011964
63.4169	0.019616	0.015825	0.011939
63.8634	0.019707	0.015928	0.01196
64.313	0.019774	0.016036	0.012196
64.7658	0.01997	0.016034	0.012245
65.2216	0.019943	0.016031	0.012191
65.6807	0.019935	0.016004	0.012148
66.1429	0.020045	0.016153	0.012251
66.6083	0.02015	0.016257	0.012395
67.0769	0.020289	0.016401	0.012307
67.5488	0.020239	0.016438	0.012459
68.024	0.020234	0.016393	0.012614
68.5024	0.020369	0.016302	0.012602
68.9842	0.020364	0.016378	0.012694
69.4693	0.020491	0.016508	0.012783
69.9578	0.020398	0.016637	0.012825
70.4496	0.020465	0.016802	0.013024
70.9449	0.020579	0.016795	0.013061
71.4436	0.020604	0.01687	0.013035
71.9457	0.020576	0.016841	0.012993
72.4514	0.020668	0.016832	0.013061
72.9605	0.0206	0.017069	0.013174
73.4732	0.020634	0.017051	0.013409
73.9894	0.020823	0.016875	0.013476
74.5092	0.020788	0.016652	0.013417
75.0326	0.020763	0.017106	0.013442
75.5597	0.020934	0.017249	0.013476
76.0903	0.020999	0.017534	0.013528
76.6247	0.020853	0.017565	0.01341
77.1628	0.02098	0.017683	0.013584
77.7046	0.021185	0.017718	0.013651
78.2501	0.021479	0.017749	0.01366
78.7995	0.02136	0.017572	0.013855
79.3526	0.021238	0.017582	0.013741
79.9096	0.021319	0.017638	0.013739
80.4704	0.021444	0.017806	0.013883
81.0351	0.021354	0.017908	0.013815
81.6038	0.021539	0.017965	0.013957
82.1764	0.021532	0.018029	0.014062
82.7529	0.021597	0.018117	0.014171
83.3335	0.021616	0.01819	0.014056
83.9181	0.02154	0.018176	0.014239
84.5067	0.021585	0.018175	0.014351
85.0994	0.021641	0.018183	0.014389
85.6962	0.021761	0.018205	0.014409
86.2971	0.021843	0.018481	0.014478
86.9023	0.021969	0.018668	0.014553
87.5116	0.021857	0.018638	0.014657
88.1251	0.021773	0.018821	0.014694
88.7429	0.021908	0.018774	0.014726
89.365	0.021959	0.018787	0.014872
89.9913	0.022163	0.018852	0.014886
90.622	0.021887	0.019056	0.014885
91.2571	0.022203	0.018958	0.015104
91.8966	0.022142	0.018923	0.015193
92.5406	0.022293	0.019022	0.015252
93.189	0.022402	0.019086	0.015457
93.8419	0.022414	0.019106	0.015444
94.4993	0.022412	0.019092	0.015487
95.1612	0.02238	0.019211	0.015512
95.8278	0.022396	0.01935	0.015398
96.499	0.022593	0.019473	0.015517
97.1748	0.022651	0.01939	0.015585
97.8553	0.022571	0.01947	0.015759
98.5405	0.022664	0.019588	0.01584
99.2305	0.022738	0.019629	0.015893
99.9253	0.02278	0.019758	0.015928
100.625	0.022916	0.019716	0.016095
101.329	0.022855	0.019827	0.015982
102.039	0.022987	0.019863	0.016095
102.753	0.023109	0.020031	0.016294
103.472	0.023078	0.020045	0.016374
104.196	0.023051	0.020026	0.016373
104.925	0.023065	0.020133	0.0164
105.66	0.023171	0.020233	0.016558
106.399	0.023247	0.020211	0.016455
107.143	0.023239	0.020418	0.016625
107.893	0.023351	0.020436	0.016824
108.648	0.023377	0.020306	0.016776
109.408	0.023362	0.020449	0.016974
110.173	0.023356	0.020438	0.016988
110.944	0.02334	0.02061	0.017021
111.72	0.023505	0.020584	0.017041
112.501	0.023535	0.020651	0.016975
113.288	0.023525	0.020669	0.017171
114.08	0.023591	0.020691	0.017337
114.878	0.023655	0.020873	0.017261
115.681	0.023614	0.020828	0.017355
116.49	0.023472	0.020943	0.017356
117.304	0.023629	0.02101	0.017407
118.124	0.023678	0.021078	0.017537
118.95	0.023735	0.021222	0.017672
119.781	0.023607	0.021457	0.017686
120.619	0.023656	0.021475	0.017713
121.462	0.023891	0.021345	0.017882
122.31	0.02396	0.021261	0.018087
123.165	0.024047	0.021327	0.018008
124.026	0.02384	0.021313	0.018068
124.893	0.023827	0.021409	0.017925
125.765	0.023971	0.021639	0.018058
126.644	0.024105	0.021669	0.017951
127.529	0.024036	0.021629	0.018176
128.42	0.024055	0.021732	0.018341
129.317	0.024161	0.021821	0.018427
130.22	0.024036	0.021854	0.018409
131.13	0.024225	0.021825	0.018513
132.045	0.0242	0.0218	0.018519
132.968	0.024269	0.021959	0.018491
133.896	0.024329	0.02215	0.018683
134.831	0.024156	0.022108	0.018662
135.773	0.024296	0.022157	0.01888
136.721	0.024349	0.022213	0.018847
137.676	0.024291	0.022235	0.018979
138.637	0.024352	0.022401	0.019212
139.605	0.024472	0.022463	0.019369
140.579	0.024476	0.022522	0.019238
141.561	0.024414	0.022607	0.019278
142.549	0.024401	0.022527	0.01932
143.544	0.02454	0.02248	0.019363
144.546	0.024555	0.022576	0.019479
145.555	0.024602	0.022774	0.019397
146.571	0.024677	0.022685	0.019529
147.594	0.024864	0.022822	0.019564
148.624	0.024848	0.022897	0.019755
149.661	0.024781	0.022765	0.019752
150.705	0.024821	0.022877	0.019913
151.757	0.025015	0.022938	0.020048
152.815	0.024934	0.022991	0.020097
153.882	0.024771	0.023082	0.020151
154.955	0.024831	0.023169	0.020225
156.036	0.024981	0.023263	0.020193
157.125	0.024804	0.023263	0.020202
158.221	0.024807	0.02332	0.020389
159.325	0.024919	0.023369	0.020466
160.436	0.024943	0.023337	0.020432
161.555	0.025027	0.023533	0.020523
162.682	0.025029	0.023489	0.020656
163.816	0.025106	0.023448	0.02074
164.959	0.025122	0.023661	0.020749
166.109	0.025209	0.023655	0.020841
167.267	0.02527	0.023653	0.020875
168.434	0.025251	0.023742	0.020978
169.608	0.025116	0.023741	0.021073
170.791	0.02517	0.023833	0.021166
171.982	0.025195	0.023879	0.021034
173.181	0.025333	0.023792	0.021134
174.388	0.025341	0.02392	0.021214
175.604	0.025326	0.024024	0.021331
176.828	0.025384	0.024127	0.021373
178.061	0.025535	0.024152	0.021354
179.302	0.02546	0.024052	0.02139
180.552	0.025342	0.024212	0.021579
181.81	0.025502	0.024213	0.021636
183.077	0.025453	0.024328	0.021646
184.353	0.025478	0.024363	0.021754
185.638	0.025572	0.024463	0.021827
186.932	0.025602	0.024472	0.021958
188.234	0.025514	0.024547	0.022115
189.546	0.02569	0.024475	0.022075
190.867	0.025558	0.024542	0.022095
192.197	0.02568	0.024516	0.022178
193.536	0.025695	0.024676	0.022127
194.884	0.025596	0.024802	0.022336
196.242	0.025796	0.024752	0.022386
197.609	0.025812	0.0248	0.022427
198.986	0.025862	0.024891	0.022635
200.372	0.025955	0.024796	0.022513
201.768	0.025986	0.024943	0.022535
203.174	0.025897	0.024944	0.022679
204.589	0.026013	0.024994	0.022658
206.014	0.025844	0.025283	0.022831
207.449	0.025961	0.025156	0.022865
208.894	0.025988	0.025159	0.022784
210.349	0.025934	0.025143	0.022834
211.814	0.026024	0.025205	0.022968
213.289	0.026071	0.025341	0.022974
214.774	0.026058	0.025492	0.023052
216.27	0.026075	0.025278	0.023123
217.776	0.026237	0.025413	0.023223
219.293	0.02618	0.025535	0.023106
220.82	0.026287	0.025607	0.023372
222.357	0.026333	0.025554	0.023315
223.905	0.026249	0.025641	0.023352
225.464	0.026259	0.025643	0.023143
227.034	0.026276	0.025653	0.023514
228.615	0.026333	0.025691	0.023555
230.206	0.026335	0.025624	0.023602
231.809	0.026313	0.025796	0.023578
233.423	0.026361	0.025883	0.023757
235.048	0.02643	0.025809	0.0238
236.684	0.026539	0.025887	0.023782
238.332	0.026519	0.026005	0.023763
239.991	0.026557	0.026073	0.023918
241.661	0.026616	0.026002	0.023942
243.343	0.026555	0.025992	0.023965
245.037	0.026719	0.026042	0.023985
246.742	0.026623	0.026102	0.024145
248.459	0.026558	0.02616	0.024174
250.189	0.02655	0.026179	0.024282
251.93	0.026483	0.026305	0.024289
253.683	0.026582	0.026248	0.024422
255.448	0.026585	0.026252	0.024459
257.226	0.026674	0.026417	0.024421
259.016	0.026683	0.02648	0.02445
260.818	0.026686	0.026395	0.02459
262.633	0.026683	0.026416	0.02472
264.461	0.026663	0.026426	0.024708
266.301	0.026627	0.026375	0.02469
268.153	0.026665	0.026658	0.024804
270.019	0.026681	0.026593	0.024966
271.898	0.026716	0.026639	0.024875
273.789	0.026795	0.026581	0.025017
275.694	0.026712	0.026595	0.025013
277.612	0.026787	0.026682	0.025079
279.543	0.026792	0.026711	0.025234
281.488	0.02676	0.026768	0.025212
283.446	0.026905	0.026792	0.025279
285.418	0.026814	0.026817	0.02524
287.403	0.026863	0.026878	0.025431
289.402	0.02674	0.026907	0.025395
291.415	0.026864	0.026991	0.02545
293.442	0.026861	0.026965	0.025387
295.483	0.027054	0.027053	0.025456
297.538	0.026905	0.026873	0.025506
299.608	0.02705	0.027034	0.025576
301.691	0.027001	0.027051	0.025605
303.789	0.026987	0.027193	0.025773
305.902	0.027013	0.026962	0.025767
308.03	0.027055	0.027062	0.025904
310.172	0.027149	0.027164	0.025938
312.329	0.027101	0.027115	0.025982
314.5	0.027206	0.027168	0.026
316.687	0.02722	0.027278	0.02605
318.89	0.027326	0.027309	0.026083
321.107	0.027306	0.027313	0.026253
323.34	0.027211	0.027458	0.026214
325.588	0.0273	0.027415	0.02625
327.852	0.02716	0.027515	0.026188
330.131	0.027258	0.027528	0.026212
332.426	0.0273	0.027501	0.026357
334.738	0.027393	0.027576	0.026312
337.065	0.027415	0.027666	0.026501
339.408	0.027383	0.027593	0.02638
341.768	0.027368	0.027656	0.026358
344.144	0.027403	0.027645	0.026452
346.536	0.027405	0.027661	0.026499
348.945	0.027502	0.027748	0.026567
351.371	0.027425	0.027909	0.026521
353.813	0.027419	0.02772	0.02672
356.273	0.027408	0.027812	0.026741
358.749	0.027394	0.027943	0.026937
361.243	0.027441	0.027929	0.026876
363.754	0.027419	0.02785	0.026896
366.282	0.027545	0.027935	0.026954
368.828	0.027608	0.028038	0.026923
371.392	0.027507	0.02812	0.026992
373.973	0.027583	0.02811	0.02719
376.572	0.027493	0.028209	0.027113
379.189	0.027407	0.028094	0.027097
381.825	0.027503	0.028077	0.027138
384.478	0.027453	0.028169	0.027137
387.15	0.027506	0.028226	0.027191
389.841	0.027512	0.028283	0.027304
392.55	0.027454	0.028272	0.027344
395.278	0.027612	0.028216	0.027396
398.025	0.027558	0.028217	0.027315
400.791	0.02761	0.028181	0.027407
403.576	0.027534	0.028295	0.027336
406.38	0.027544	0.028331	0.02739
409.204	0.027562	0.028335	0.027484
412.047	0.027597	0.028422	0.027614
414.911	0.027578	0.028404	0.027604
417.794	0.027639	0.028479	0.027672
420.697	0.027648	0.028491	0.02766
423.62	0.027667	0.02846	0.0278
426.563	0.02781	0.028372	0.027696
429.527	0.027792	0.028454	0.027754
432.511	0.027744	0.028498	0.027892
435.516	0.027833	0.02854	0.027854
438.542	0.027872	0.028532	0.027902
441.588	0.027847	0.028568	0.027954
444.656	0.027898	0.028543	0.028022
447.745	0.027837	0.028644	0.028067
450.856	0.027881	0.028597	0.028172
453.988	0.027875	0.028612	0.028179
457.142	0.027874	0.028659	0.028272
460.318	0.027959	0.028668	0.028262
463.515	0.027879	0.028659	0.028324
466.735	0.02792	0.028823	0.028272
469.977	0.027942	0.028813	0.028293
473.242	0.028025	0.028711	0.028393
476.529	0.027944	0.028814	0.028466
479.839	0.028008	0.028815	0.028429
483.172	0.028043	0.028917	0.028391
486.528	0.028005	0.028841	0.028622
489.908	0.028036	0.028939	0.028678
493.311	0.028069	0.029013	0.028652
496.737	0.02805	0.028931	0.028762
500.187	0.028094	0.028908	0.02883
503.661	0.028025	0.02909	0.028902
507.159	0.028071	0.028977	0.028981
510.682	0.028059	0.029041	0.028997
514.229	0.028039	0.029065	0.028909
517.8	0.028141	0.029123	0.028988
521.396	0.028137	0.029164	0.029017
525.017	0.02817	0.029115	0.029152
528.663	0.028151	0.02914	0.029174
532.335	0.028154	0.029234	0.029099
536.032	0.028125	0.029143	0.029151
539.754	0.028095	0.029128	0.029126
543.503	0.028163	0.029216	0.029194
547.277	0.028162	0.029187	0.029245
551.077	0.028118	0.029219	0.029274
554.904	0.028192	0.029274	0.029282
558.758	0.028156	0.029222	0.029288
562.638	0.02823	0.029299	0.029347
566.545	0.028262	0.029297	0.029302
570.479	0.028182	0.029374	0.029272
574.44	0.028305	0.029356	0.029319
578.429	0.028293	0.029361	0.029348
582.445	0.028489	0.029375	0.029348
586.489	0.028398	0.029388	0.029489
590.562	0.028342	0.029391	0.029469
594.662	0.028429	0.029528	0.029607
598.791	0.028416	0.029399	0.029585
602.949	0.028394	0.029384	0.029666
607.135	0.028488	0.029462	0.029536
611.35	0.02856	0.029422	0.029526
615.595	0.028472	0.029404	0.029561
619.869	0.028541	0.029479	0.029623
624.173	0.028557	0.02941	0.029755
628.506	0.028556	0.029485	0.029735
632.87	0.028643	0.029428	0.029798
637.263	0.028664	0.029538	0.029776
641.688	0.028703	0.029525	0.029795
646.143	0.028723	0.029566	0.029763
650.628	0.028713	0.029678	0.029725
655.145	0.028794	0.029585	0.029721
659.693	0.028885	0.029524	0.029745
664.273	0.028892	0.029617	0.029767
668.885	0.028938	0.029601	0.029785
673.528	0.029025	0.02962	0.029738
678.204	0.029019	0.029515	0.02971
682.912	0.028956	0.029602	0.029743
687.652	0.029018	0.029526	0.02986
692.426	0.029094	0.029615	0.029805
697.232	0.029045	0.0297	0.029859
702.072	0.029098	0.029669	0.029839
706.946	0.029211	0.029671	0.029862
711.853	0.02917	0.029696	0.029987
716.794	0.029187	0.029701	0.029984
721.77	0.029242	0.029735	0.02998
726.78	0.029247	0.029818	0.03002
731.825	0.029229	0.029807	0.030005
736.904	0.029303	0.029886	0.030096
742.019	0.02936	0.029885	0.030098
747.169	0.029294	0.029916	0.030066
752.356	0.029353	0.029931	0.030064
757.578	0.029436	0.029905	0.030057
762.836	0.029434	0.02988	0.030098
768.13	0.029521	0.029996	0.030142
773.462	0.029532	0.030074	0.030056
778.83	0.029547	0.030006	0.030078
784.236	0.029431	0.030041	0.030182
789.679	0.029589	0.030012	0.030106
795.159	0.029588	0.030023	0.03005
800.678	0.029577	0.030032	0.029984
806.235	0.029483	0.030054	0.030019
811.831	0.029559	0.030127	0.030037
817.465	0.029724	0.030085	0.030115
823.138	0.029707	0.030078	0.030088
828.851	0.029698	0.030163	0.030066
834.603	0.029661	0.030213	0.030088
840.395	0.029725	0.030146	0.030138
846.227	0.029718	0.030301	0.030141
852.1	0.029744	0.030185	0.030118
858.014	0.029788	0.030102	0.030074
863.968	0.029855	0.030216	0.030154
869.964	0.029782	0.030133	0.030226
876.001	0.029764	0.030201	0.030271
882.08	0.029776	0.030154	0.030199
888.201	0.02979	0.030171	0.030163
894.365	0.029852	0.030225	0.030202
900.571	0.029814	0.030222	0.030159
906.82	0.029891	0.030353	0.030158
913.113	0.029874	0.030153	0.030093
919.45	0.029932	0.030212	0.030234
925.83	0.029975	0.030237	0.030192
932.254	0.02997	0.03027	0.030252
938.723	0.029982	0.030277	0.030281
945.237	0.029966	0.030182	0.030284
951.796	0.029969	0.030197	0.030382
958.401	0.030078	0.030245	0.03045
965.051	0.030074	0.03027	0.030417
971.747	0.030063	0.030242	0.030435
978.49	0.030067	0.030346	0.030431
985.279	0.029952	0.030351	0.030485
992.116	0.030024	0.030339	0.030505
1000	0.030121	0.030352	0.030445

[truncated: 2 more sheets: SI Figure 21, SI Table 5]
